# Supplementary material for: Open-Label Sulforaphane Trial in FMR1 Premutation Carriers with Fragile-X-Associated Tremor and Ataxia Syndrome (FXTAS)
Source: Cells. 2023 Dec 5;12(24):2773. doi: 10.3390/cells12242773 (PMC10741398; doi:10.3390/cells12242773)
Supplement: Supplementary file 1 [file cells-12-02773-s001.zip]

Archive with 1 entries (1 files):
- cells-2633387-supplementary.pdf
